# Supplementary material for: Effects of alloy composition in traditional Japanese shakudo patination
Source: PLoS One. 2023 Nov 17;18(11):e0289728. doi: 10.1371/journal.pone.0289728 (PMC10656006; doi:10.1371/journal.pone.0289728)
Supplement: S1 File — (ZIP) [file pone.0289728.s001.zip]

Archive with 8 entries (7 files):
- Supporting Information/
- __MACOSX/._Supporting Information
- Supporting Information/Supporting Information.docx
- __MACOSX/Supporting Information/._Supporting Information.docx
- Supporting Information/Table S3.xlsx
- __MACOSX/Supporting Information/._Table S3.xlsx
- Supporting Information/Table S2.xlsx
- __MACOSX/Supporting Information/._Table S2.xlsx
