# Supplementary material for: Effects of alloy composition in traditional Japanese shakudo patination
Source: PLoS One. 2023 Nov 17;18(11):e0289728. doi: 10.1371/journal.pone.0289728 (PMC10656006; doi:10.1371/journal.pone.0289728)
Supplement: S1 File — (ZIP) [file pone.0289728.s001.zip › Supporting Information/Table S3.xlsx]

## Sheet: SEM surface
CURM 50.01.4	P	Fe	Ni	Cu	Zn	As	Sn	Sb	Pb	Total
Measurement 1	0.152968	0.305831	1.9356	74.4955	1.15045	0.115657	9.55291	0.612563	11.6785	106.903
Measurement 2	0.0807284	0.317744	2.14814	75.2767	1.17914	0.142933	9.27518	0.408307	11.1711	106.359
Measurement 3	0.132576	0.194862	2.10613	74.9607	0.984261	0.1998	9.56671	0.453194	11.4018	107.513
Measurement 4	0.142087	0.417047	1.99971	76.0006	1.11271	0.115267	9.12561	0.372392	10.7145	105.836
Measurement 5	0.0402134	0.139809	1.919	74.8953	1.16947	0.354477	9.17715	0.637671	11.6669	107.472
Measurement 6	0.103425	0.250161	2.15788	74.434	1.18387	0.429444	9.55262	0.288476	11.6001	107.574
Mean	0.108666	0.270909	2.04441	75.0105	1.12998	0.226263	9.37503	0.4621	11.3722	106.943
Std. deviation	0.042767	0.0981532	0.10678	0.57698	0.0759357	0.134104	0.20555	0.137572	0.37588	0.717011
Coefficient of variation %	39.3562	36.231	5.22303	0.769199	6.72007	59.269	2.19252	29.771	3.30526
Reference value	0.113	0.243	2.24	74.08	1.17	0.22	9.45	0.59	11.74	99.846
Normalised reference values	0.113174	0.243375	2.24345	74.1943	1.1718	0.220339	9.46458	0.59091	11.7581	100
Absolute error	0.00450792	-0.0275344	0.199046	-0.816223	0.0418211	-0.00592386	0.0895471	0.12881	0.385949	-6.9429
Relative error %	3.98317	11.3136	8.8723	1.10012	3.56895	2.68852	0.946129	21.7985	3.28241	6.9429
CURM 50.04.4	Si	P	Fe	Ni	Cu	Zn	As	Sn	Sb	Pb	Total
Measurement 1	0.260088	0.136954	0.472653	2.50419	81.4233	1.24186	0.406096	10.9714	0.621423	1.96205	102.02
Measurement 2	0.209868	0.150687	0.428319	2.47685	81.465	1.20897	0.378479	10.8039	0.732096	2.14581	103.431
Measurement 3	0.122809	0.0864853	0.312252	2.71269	81.3641	1.20109	0.295967	10.8122	0.663612	2.42879	104.046
Measurement 4	0.0754857	0.117837	0.244321	2.40314	80.9173	1.0658	0.391403	10.7523	0.684583	3.34784	103.688
Measurement 5	0.113538	0.10465	0.240741	2.57691	80.893	1.06252	0.381677	10.5728	0.608165	3.44598	102.973
Measurement 6	0.296041	0.113077	0.318373	2.59965	81.9139	1.10733	0.320595	10.933	0.524223	1.87382	102.228
Mean	0.179638	0.118282	0.33611	2.54557	81.3294	1.14793	0.36237	10.8076	0.639017	2.53405	103.064
Std. deviation	0.0887493	0.0229037	0.0954471	0.10822	0.382183	0.0788194	0.0436845	0.141966	0.0718107	0.695526	0.810521
Coefficient of variation %	49.4044	19.3637	28.3976	4.25129	0.469919	6.86622	12.0552	1.31357	11.2377	27.4472
Reference value	0.011	0.032	0.1	1.1	76.11	0.66	0.06	11.3	0.5	9.94	99.813
Normalised reference values	0.0110206	0.03206	0.100187	1.10206	76.2526	0.661237	0.0601124	11.3212	0.500937	9.95862
Absolute error	-0.168618	-0.0862217	-0.235922	-1.44351	-5.07683	-0.486693	-0.302257	0.513556	-0.13808	7.42458
Relative error %	1530.02	268.939	235.481	130.983	6.65791	73.6035	502.82	4.53624	27.5644	74.5542
No.691-A	S	Mn	Fe	Cu	Zn	Sn	Sb	Pb	Total
Measurement 1	0.49341	0.195779	0.264632	79.8363	6.79985	7.30513	0.476744	4.62817	99.0775
Measurement 2	0.42291	0.308551	0.194178	80.2819	6.52361	7.8531	0.512767	3.90303	98.0563
Measurement 3	0.450023	0.278019	0.267556	79.7079	7.08994	7.63317	0.255312	4.31809	99.8871
Measurement 4	0.313182	0.131673	0.213654	79.8198	6.69204	7.68642	0.518582	4.62461	100.306
Measurement 5	0.299581	0.226956	0.267246	79.9112	6.85468	7.34641	0.684817	4.40913	99.8082
Measurement 6	0.665173	0.52635	0.307575	79.6834	6.6186	7.38702	0.472459	4.33937	99.6083
Mean	0.440713	0.277888	0.252473	79.8734	6.76312	7.53521	0.48678	4.3704	99.4572
Std. deviation	0.133974	0.136666	0.0413159	0.217246	0.199922	0.220934	0.137687	0.266346	0.794702
Coefficient of variation %	30.3994	49.1804	16.3645	0.271988	2.95605	2.93202	28.2853	6.09432
Reference value				78.73	6.02	7.16		7.9	99.81
Normalised reference values				78.8799	6.03146	7.17363		7.91504	100
Absolute error				-0.993545	-0.731661	-0.361579		3.54464
Relative error %				1.25957	12.1307	5.04039		44.7836
No.691-B	S	Mn	Fe	Ni	Cu	Zn	Sn	Pb	Total
Measurement 1	0.449743	0.266677	0.697118	0.226035	80.9815	14.7128	2.12892	0.537273	98.3924
Measurement 2	0.61451	0.335058	0.542495	0.19627	79.6077	16.3939	2.0489	0.261192	96.952
Measurement 3	0.432297	0.612109	0.575525	0.269837	81.0954	14.5996	1.96223	0.453042	98.1892
Measurement 4	0.491242	0.360585	0.530682	0.271388	80.5585	15.6512	2.02302	0.113317	96.2934
Measurement 5	0.533115	0.723792	0.588657	0.207116	80.7146	14.6373	2.12876	0.466663	99.0014
Measurement 6	0.457218	0.736162	0.706328	0.170749	82.0673	12.8745	2.28356	0.704099	97.511
Mean	0.496354	0.505731	0.606801	0.223566	80.8375	14.8116	2.0959	0.422598	97.7232
Std. deviation	0.0680379	0.209432	0.0765499	0.0405939	0.80065	1.1871	0.11205	0.208312	0.998298
Coefficient of variation %	13.7075	41.4118	12.6153	18.1574	0.990445	8.01468	5.34616	49.2931
Reference value					82.65	14.8	2.06	0.39	99.9
Normalised reference values					82.7327	14.8148	2.06206	0.39039	100
Absolute error					1.89525	0.00324481	-0.0338359	-0.0322072
Relative error %					2.29081	0.0219025	1.64088	8.25
No.691-C	S	Mn	Fe	Cu	As	Sn	Sb	Total
Measurement 1	0.303735	0.176209	0.41096	90.6131	7.32714	0.215502	0.953405	99.3713
Measurement 2	0.406883	0.185392	0.425266	89.9343	8.00804	0.227937	0.812136	99.2807
Measurement 3	0.326534	0.242063	0.411379	90.616	7.26722	0.245634	0.891123	99.5117
Measurement 4	0.377235	0.19756	0.343053	89.5674	8.197	0.291881	1.02582	99.6585
Measurement 5	0.480725	0.212378	0.359359	91.1268	7.06204	0.00389506	0.754786	98.078
Measurement 6	0.416803	0.3226	0.366734	90.9369	6.64808	0.52023	0.788616	99.3432
Mean	0.385319	0.2227	0.386125	90.4658	7.41825	0.250846	0.870981	99.2072
Std. deviation	0.0643982	0.0541233	0.033865	0.598775	0.584032	0.165552	0.104806	0.569607
Coefficient of variation %	16.713	24.3032	8.77046	0.66188	7.8729	65.9974	12.0331
Reference value				94.97	4.6	0.202		99.772
Normalised reference values				95.187	4.61051	0.202462		100
Absolute error				4.72125	-2.80774	-0.0483847		0.792763
Relative error %				4.95998	60.8987	23.8982		0.792763
No.691-D	Mn	Fe	Ni	Cu	As	Sn	Pb	Total
Measurement 1	0.22008	0.0929505	0.215524	81.4183	0.235632	11.0647	6.75285	102.067
Measurement 2	0.546951	0.1773	0.304508	80.082	0.377534	10.7625	7.74916	104.452
Measurement 3	0.350327	0.182592	0.404438	81.4952	0.333303	10.7918	6.44231	101.507
Measurement 4	0.0763216	0.277369	0.234556	81.3549	0.19801	11.2348	6.62402	104.353
Measurement 5	0.123691	0.226342	0.268261	81.7618	0.389449	11.1379	6.09249	100.804
Measurement 6	0.0455838	0.117293	0.378042	82.6367	0.378053	10.8177	5.62667	101.948
Mean	0.227159	0.178974	0.300888	81.4582	0.318663	10.9682	6.54792	102.522
Std. deviation	0.191789	0.0680378	0.0767333	0.823236	0.0820598	0.202621	0.715268	1.52297
Coefficient of variation %	84.4292	38.0154	25.5023	1.01062	25.7513	1.84734	10.9236
Reference value				80.29	0.258	10.1	9.2	99.848
Normalised reference values				80.4122	0.258393	10.1154	9.21401	100
Absolute error				-1.04593	-0.0602706	-0.852871	2.66609	-2.52175
Relative error %				1.3007	23.3252	8.43143	28.9352	2.52175
No.691-E	S	Mn	Fe	Ni	Cu	Sn	Sb	Total
Measurement 1	0.445191	0.307912	0.325869	0.63713	90.4033	7.58156	0.299077	98.3809
Measurement 2	0.659282	0.351544	0.488059	0.667701	89.6375	7.34138	0.854514	101.531
Measurement 3	0.320105	0.57347	0.399517	0.544394	89.6214	7.85545	0.685613	99.3949
Measurement 4	0.598984	0.38609	0.493522	0.546101	89.7481	7.46805	0.759198	100.694
Measurement 5	0.439883	0.672705	0.455358	0.565535	90.0027	7.25331	0.610475	99.6701
Measurement 6	0.620222	0.361698	0.460649	0.42031	89.9233	7.39087	0.822933	99.1468
Mean	0.513944	0.442236	0.437162	0.563529	89.8894	7.48177	0.671968	99.8029
Std. deviation	0.132239	0.145771	0.0639576	0.08655	0.294372	0.214454	0.203341	1.13277
Coefficient of variation %	25.7302	32.9622	14.6302	15.3586	0.327483	2.86636	30.2605
Reference value					92.45	7		99.45
Normalised reference values					92.9613	7.03871		100
Absolute error					3.0719	-0.443057		0.197117
Relative error %					3.30449	6.29458		0.197117

## Sheet: SEM polished blocks
CURM 50.01.4	P	S	Fe	Ni	Cu	Zn	As	Sn	Sb	Pb	Total
Measurement 1	0.237063	0.125486	0.347019	2.64108	80.9071	1.10102	0.322011	10.7269	0.617293	2.97507	110.696
Measurement 2	0.0726564	0.0622987	0.170064	2.32675	81.2971	1.13965	0.19683	10.1525	0.722663	3.85947	110.333
Measurement 3	0.0562878	0.160373	0.354245	2.30801	81.5096	1.39105	0.517706	10.3155	0.659687	2.72751	109.907
Measurement 4	0.192997	0.185478	0.294193	2.45291	80.4653	1.29593	0.335164	10.7519	0.488133	3.53799	109.584
Measurement 5	0.0738673	0.0822101	0.321405	2.13668	81.092	0.964105	0.241792	9.82415	0.739823	4.52398	111.14
Measurement 6	0.0817667	0.223509	0.243341	2.3866	79.7015	1.30057	0.391004	10.9518	0.177708	4.5422	110.9
Mean	0.119106	0.139892	0.288378	2.37534	80.8288	1.19872	0.334085	10.4538	0.567551	3.69437	110.43
Std. deviation	0.0760502	0.0617168	0.0706092	0.167698	0.657435	0.158047	0.113543	0.428438	0.21118	0.763018	0.599084
Coefficient of variation %	63.8507	44.1173	24.485	7.05995	0.813368	13.1846	33.9863	4.0984	37.2091	20.6535
Reference value	0.113	0.113	0.243	2.24	74.08	1.17	0.22	9.45	0.59	11.74	99.959
Normalised reference values	0.113046	0.113046	0.2431	2.24092	74.1104	1.17048	0.22009	9.45388	0.590242	11.7448	100
Absolute error	-0.00606005	-0.0268461	-0.0452782	-0.13442	-6.71838	-0.0282401	-0.113995	-0.999914	0.0226909	8.05044
Relative error %	5.36068	23.7478	18.6254	5.99844	9.06538	2.41269	51.7945	10.5768	3.84434	68.5447
CURM 50.04.4	S	Ni	Cu	Zn	Sn	Sb	Pb	Total
Measurement 1	0.214862	0.953146	78.7759	0.851213	10.9544	0.462351	7.78814	111.222
Measurement 2	0.119869	1.19799	80.9894	0.504391	11.9637	0.469107	4.75557	107.933
Measurement 3	0.179869	1.06129	80.7531	0.832108	11.861	0.491083	4.82149	110.411
Measurement 4	0.151942	1.30244	81.8121	0.497244	12.7214	0.4082	3.10669	109.425
Measurement 5	0.142155	1.1674	81.057	0.635799	12.9232	0.482733	3.59166	111.402
Measurement 6	0.199241	1.03134	80.8941	0.585708	12.087	0.496079	4.70653	111.133
Mean	0.167989	1.11893	80.7136	0.651077	12.0851	0.468259	4.79501	110.25
Std. deviation	0.0362087	0.127085	1.0188	0.156534	0.700097	0.0320847	1.62895	1.35097
Coefficient of variation %	21.5541	11.3577	1.26224	24.0423	5.79305	6.85192	33.9717
Reference value	0.14	1.1	76.11	0.66	11.3	0.5	9.94	99.75
Normalised reference values	0.140351	1.10276	76.3008	0.661654	11.3283	0.501253	9.96491	100
Absolute error	-0.0276385	-0.0161751	-4.41286	0.0105772	-0.756799	0.0329941	5.1699
Relative error %	19.6924	1.46679	5.78351	1.5986	6.68059	6.58233	51.881
