# Supplementary material for: Effects of alloy composition in traditional Japanese shakudo patination
Source: PLoS One. 2023 Nov 17;18(11):e0289728. doi: 10.1371/journal.pone.0289728 (PMC10656006; doi:10.1371/journal.pone.0289728)
Supplement: S1 File — (ZIP) [file pone.0289728.s001.zip › Supporting Information/Table S2.xlsx]

## Sheet: XRF
CURM 50.01.4	Mn	Fe	Ni	Cu	Zn	Sn	Sb	Pb	Bi	Total
Measurement 1	0.0285	0.2991	2.1616	73.33	1.0489	9.3153	0.5818	13.1981	0.0385	100.002
Measurement 2	0.0262	0.2983	2.1805	73.54	1.0478	9.3301	0.5829	12.994	0	99.9998
Measurement 3	0.0245	0.3076	2.1834	73.28	1.0607	9.2576	0.5844	13.2531	0.0451	99.9964
Measurement 4	0.0192	0.2991	2.1881	73.25	1.0485	9.2536	0.5711	13.3684	0	99.998
Measurement 5	0.0205	0.3149	2.1483	73.31	1.0401	9.2417	0.574	13.3529	0	100.002
Measurement 6	0.0211	0.3032	2.1898	73.33	1.0391	9.5006	0.5888	12.9658	0.0572	99.9956
Average normalised data	0.0233333	0.3037	2.17528	73.34	1.04752	9.31648	0.5805	13.1887	0.0234667	99.999
Standard deviation	0.00364344	0.00651736	0.0166339	0.102762	0.00777957	0.0970565	0.00666573	0.173829	0.0263969
Coefficient of variation %	15.6147	2.14599	0.764676	0.140117	0.742668	1.04177	1.14827	1.31801	112.487
Reference value	0.24	0.243	2.24	74.08	1.17	9.45	0.59	11.74	0.029	99.782
Normalised reference values	0.240524	0.243531	2.24489	74.2418	1.17256	9.47065	0.591289	11.7656	0.0290634	100
Absolute error	0.217191	-0.0601691	0.0696105	0.901847	0.12504	0.154163	0.010789	-1.42307	0.00559669
Relative error %	90.299	24.707	3.10084	1.21474	10.6638	1.62779	1.82466	12.0951	19.2569
Elements analysed <LOD	Ti, V, Cr, Co, As, Zr, Nb, Mo, Rh, Pd, Ag, Cd, Ce, Ta, W, Os, Ir, Pt, Ay, Hg, LE
CURM 50.04.4	Mn	Fe	Ni	Cu	Zn	Sn	Sb	Pb	Bi	Total
Measurement 1	0.0243	0.1201	1.0896	76.09	0.5157	11.2611	0.4752	10.2997	0.1198	99.9955
Measurement 2	0.0198	0.1309	1.1142	76.91	0.5295	11.2814	0.4699	9.4136	0.1282	99.9975
Measurement 3	0.0191	0.1267	1.0837	77.1	0.5134	11.2068	0.4895	9.3632	0.0952	99.9976
Measurement 4	0.0195	0.1322	1.0904	75.68	0.5199	11.506	0.5002	10.4294	0.1253	100.003
Measurement 5	0.0186	0.1046	1.0637	75.79	0.524	11.5392	0.5122	10.3503	0.0952	99.9978
Measurement 6	0	0.1246	1.0731	75.7	0.5073	11.4019	0.4982	10.5611	0.1309	99.9971
Average normalised data	0.0168833	0.123183	1.08578	76.2117	0.5183	11.3661	0.490867	10.0695	0.115767	99.9981
Standard deviation	0.00852371	0.0101002	0.0172989	0.634647	0.00790266	0.137399	0.0160182	0.535183	0.0163507
Coefficient of variation %	50.486	8.19931	1.59322	0.832742	1.52473	1.20886	3.26325	5.31486	14.1239
Reference value	0.028	0.1	1.1	76.11	0.66	11.3	0.5	9.94	0.1	99.838
Normalised reference values	0.0280454	0.100162	1.10178	76.2335	0.661071	11.3183	0.500811	9.95613	0.100162	100
Absolute error	0.0111621	-0.0230211	0.0160016	0.0218316	0.142771	-0.047731	0.00994465	-0.113421	-0.0156044
Relative error %	39.8001	22.9838	1.45233	0.0286378	21.5969	0.421714	1.98571	1.13921	15.5791
Elements analysed <LOD	Ti, V, Cr, Co, As, Zr, Nb, Mo, Rh, Pd, Ag, Cd, Ce, Ta, W, Os, Ir, Pt, Ay, Hg, LE
No.691-A	Mn	Fe	Ni	Cu	Zn	Sn	Sb	Pb	Total
Measurement 1	0.213	0.2193	0.1121	76.35	6.0891	6.9039	0.464	9.6497	100.001
Measurement 2	0.2131	0.2209	0.1031	76.34	6.0976	6.9089	0.4783	9.6408	100.003
Measurement 3	0.2172	0.2274	0.1103	76.4	6.0695	6.9006	0.4664	9.6102	100.002
Measurement 4	0.2183	0.2362	0.1158	76.39	6.0786	6.886	0.4663	9.6046	99.9958
Measurement 5	0.1333	0.2225	0.1067	76.89	5.9851	7.0078	0.4851	9.1729	100.003
Measurement 6	0.1925	0.241	0.1076	76.98	5.9959	6.9522	0.461	9.0747	100.005
Average normalised data	0.1979	0.227883	0.109267	76.5583	6.05263	6.92657	0.470183	9.45882	100.002
Standard deviation	0.0330152	0.00886418	0.00445361	0.294035	0.0491731	0.0456108	0.00938454	0.261923
Coefficient of variation %	16.6828	3.88979	4.07591	0.384067	0.812426	0.658491	1.99593	2.76909
Reference value				78.73	6.02	7.16		7.9	99.81
Normalised reference values				78.8799	6.03146	7.17363		7.91504	100
Absolute error				2.32154	-0.0211736	0.247063		-1.54378
Relative error %				2.94313	0.351052	3.44405		19.5044
Elements analysed <LOD	Ti, V, Cr, Co, As, Zr, Nb, Mo, Rh, Pd, Ag, Cd, Ce, Ta, W, Os, Ir, Pt, Ay, Hg, Bi, LE
No.691-B	Mn	Fe	Ni	Cu	Zn	As	Sn	Pb	Total
Measurement 1	0.4261	0.5236	0.2169	81.2768	14.9328	0.0608	2.0599	0.5031	100
Measurement 2	0.3675	0.52	0.2321	81.2325	14.9873	0.0466	2.0917	0.5222	99.9999
Measurement 3	0.365	0.5364	0.2309	81.1786	15.0001	0.0536	2.1212	0.5141	99.9999
Measurement 4	0.3745	0.5112	0.2293	81.1663	15.0396	0.0465	2.1017	0.531	100
Measurement 5	0.3876	0.5248	0.2292	81.4481	14.7435	0.0657	2.0783	0.5228	100
Measurement 6	0.4163	0.5424	0.259	81.2986	14.7166	0.0554	2.1903	0.5215	100
Average normalised data	0.3895	0.5264	0.2329	81.2668	14.9033	0.0547667	2.10718	0.519117	100
Standard deviation	0.0259641	0.0112996	0.0139176	0.102992	0.138757	0.00765158	0.0457047	0.0095044
Coefficient of variation %	6.666	2.14657	5.97579	0.126733	0.931046	13.9712	2.169	1.83088
Reference value				82.65	14.8		2.06	0.39	99.9
Normalised reference values				82.7327	14.8148		2.06206	0.39039	100
Absolute error				1.46592	-0.0885019		-0.0451213	-0.128726
Relative error %				1.77187	0.597388		2.18816	32.9737
Elements analysed <LOD	Ti, V, Cr, Co, Zr, Nb, Mo, Rh, Pd, Ag, Cd, Sb, Ce, Ta, W, Os, Ir, Pt, Ay, Hg, Bi, LE
No.691-C	Mn	Fe	Cu	As	Sn	Sb	Pb	Total
Measurement 1	0.153	0.1917	93.3084	5.186	0.2274	0.5468	0.3758	99.9891
Measurement 2	0.1924	0.1907	93.6925	4.7678	0.22	0.5581	0.3785	100
Measurement 3	0.192	0.2027	93.7425	4.7133	0.2044	0.5557	0.3894	100
Measurement 4	0.1876	0.1936	93.7177	4.7546	0.2101	0.5376	0.3987	99.9999
Measurement 5	0.174	0.1812	92.7397	5.7004	0.2504	0.5325	0.4218	100
Measurement 6	0.1529	0.1872	92.7978	5.6267	0.2723	0.5295	0.4217	99.9881
Average normalised data	0.175317	0.191183	93.3331	5.1248	0.230767	0.543367	0.39765	99.9962
Standard deviation	0.0185652	0.00713454	0.465612	0.451839	0.0259232	0.0120382	0.0203712
Coefficient of variation %	10.5895	3.73178	0.498871	8.81672	11.2335	2.21549	5.1229
Reference value			94.97	4.6	0.202		0.175	99.947
Normalised reference values			95.0204	4.60244	0.202107		0.175093	100
Absolute error			1.68726	-0.522361	-0.0286595		-0.222557
Relative error %			1.77568	11.3496	14.1804		127.108
Elements analysed <LOD	Ti, V, Cr, Co, Ni, Zn, Zr, Nb, Mo, Rh, Pd, Ag, Cd, Ce, Ta, W, Os, Ir, Pt, Ay, Hg, Bi, LE
No.691-D	Mn	Fe	Ni	Cu	As	Sn	Sb	Pb	Bi	Total
Measurement 1	0.0489	0.0863	0.2999	79.85	0.0955	10.2191	0.2894	9.0704	0.0367	99.9962
Measurement 2	0.0485	0.0972	0.3114	79.86	0.066	10.2278	0.2846	9.1093	0	100.005
Measurement 3	0.0538	0.0886	0.3094	80.69	0	10.1397	0.2816	8.4409	0	100.004
Measurement 4	0.0491	0.0721	0.3139	80.73	0.0785	10.0864	0.2877	8.3794	0	99.9971
Measurement 5	0.0596	0.0693	0.3048	81.64	0	9.6791	0.3095	7.91	0.0292	100.002
Measurement 6	0.0665	0.0705	0.3076	81.7124	0	9.7401	0.294	7.809	0	100
Average normalised data	0.0544	0.0806667	0.307833	80.7471	0.04	10.0154	0.291133	8.45317	0.0109833	100.001
Standard deviation	0.00730698	0.0116101	0.00498344	0.815397	0.0448074	0.243305	0.00993895	0.552641	0.0171798
Coefficient of variation %	13.432	14.3927	1.61888	1.00982	112.018	2.42932	3.41388	6.53768	156.417
Reference value				80.29	0.258	10.1		9.2		99.848
Normalised reference values				80.4122	0.258393	10.1154		9.21401		100
Absolute error				-0.33484	0.218393	0.100009		0.760839
Relative error %				0.416404	84.5197	0.98868		8.25741
Elements analysed <LOD	Ti, V, Cr, Co, Zn, Zr, Nb, Mo, Rh, Pd, Ag, Cd, Ce, Ta, W, Os, Ir, Pt, Ay, Hg, LE
No.691-E	Mn	Fe	Ni	Cu	As	Sn	Sb	Pb	Total
Measurement 1	0.2588	0.3103	0.472	90.4602	0.1238	7.4499	0.6606	0.2645	100
Measurement 2	0.2621	0.3017	0.4587	90.445	0.1155	7.481	0.6617	0.2744	100
Measurement 3	0.2604	0.3202	0.4778	90.3438	0.1186	7.5361	0.6702	0.2729	100
Measurement 4	0.2657	0.3103	0.4732	90.3646	0.1087	7.5348	0.6722	0.2705	100
Measurement 5	0.3963	0.3037	0.473	90.5273	0.0883	7.2188	0.7328	0.2598	100
Measurement 6	0.3939	0.3105	0.4711	90.6078	0.1006	7.1309	0.7246	0.2607	100
Average normalised data	0.3062	0.30945	0.470967	90.4581	0.10925	7.39192	0.687017	0.267133	100
Standard deviation	0.0689039	0.00649977	0.00644008	0.0991781	0.0130554	0.173552	0.03271	0.00631654
Coefficient of variation %	22.5029	2.10043	1.36742	0.10964	11.95	2.34786	4.76117	2.36456
Reference value				92.45	0.194	7		0.204	99.848
Normalised reference values				92.5907	0.194295	7.01066		0.204311	100
Absolute error				2.13262	0.0850453	-0.38126		-0.0628228
Relative error %				2.30328	43.7712	5.4383		30.7487
Elements analysed <LOD	Ti, V, Cr, Co, Zn, Zr, Nb, Mo, Rh, Pd, Ag, Cd, Ce, Ta, W, Os, Ir, Pt, Ay, Hg, Bi, LE

## Sheet: XRF LOD
Element	Range LOD
Ti +/-	0.019-0.058
V +/-	0.017-0.043
Cr +/-	0.009-0.022
Mn +/-	0.004-0.060
Fe +/-	0.005-0.040
Co +/-	0.006-0.013
Ni +/-	0.003-0.050
Cu +/-	0.003-0.280
Zn +/-	0.015-0.070
As +/-	0.007-0.077
Zr +/-	0.001-0.007
Nb +/-	0.001-0.009
Mo +/-	0.002-0.013
Pd +/-	0.010-0.081
Ag +/-	0.013-0.095
Cd +/-	0.004-0.088
Sn +/-	0.008-0.200
Sb +/-	0.010-0.170
Ce +/-	0.120-0.320
Ta +/-	0.011-0.076
W +/-	0.018-0.066
Os +/-	0.026-0.150
Ir +/-	0.031-0.071
Pt +/-	0.008-0.025
Au +/-	0.008-0.036
Hg +/-	0.007-0.044
Pb +/-	0.008-0.200
Bi +/-	0.006-0.039
LE +/-	0.790-1.500
